# Supplementary material for: Developing an interpretable machine learning model via SHAP to predict HCC postoperative survival based on tumor immune microenvironment CODEX immunomics and MRI
Source: Cancer Imaging. 2026 Feb 14;26:42. doi: 10.1186/s40644-026-01006-y (PMC13011542; doi:10.1186/s40644-026-01006-y)
Supplement: Supplementary file 2 — Supplementary Material 2 [file 40644_2026_1006_MOESM2_ESM.zip › 代码/03figure.ipynb]

# %% [markdown]
# 一 画OR,HR及置信区间图

# %% [markdown]
# 二 画特征之间相关关系图

# %% [code]
import pandas as pd
import seaborn as sns
import matplotlib.pyplot as plt

# 读取CSV文件
df = pd.read_csv('0 feature correlation.csv')

# 计算相关系数矩阵
corr = df.corr()

# 绘制热图
plt.figure(figsize=(25,20))
sns.heatmap(corr, annot=True, cmap='coolwarm', fmt='.2f')#cmap：viridis,plasma,inferno,cividis,Greys,Purples,Blues,Greens,Oranges,Reds,twilight_shifted,PuBuGn
plt.title('Feature Correlation Heatmap')
# 布局
plt.tight_layout()
# 保存图形
plt.savefig('feature correlation.tiff', format='tiff', dpi=300)

# %% [markdown]
# 三 SHAP模型解释

# %% [code]
import pandas as pd
import numpy as np
import matplotlib.pyplot as plt
from sksurv.util import Surv

train_data = pd.read_csv('../data/immu/2.1 RFE_train.csv')
X_train = train_data.drop(columns=['OS','Osday'])
y_train = train_data[['OS', 'Osday']]

from sksurv.util import Surv
# 训练集
y_train_ = Surv.from_dataframe(event='OS', time='Osday', data=y_train)

# 并训练决策树模型
from sksurv.tree import SurvivalTree
clf = SurvivalTree(min_samples_split=7, min_samples_leaf=3, random_state=5)
clf.fit(X_train, y_train_)

# %% [markdown]
SHAP模型解释

# %% [markdown]
SHAP模型解释-“SHAP值总结图”或“特征影响总结图”（SHAP Summary plot）

# %% [code]
import shap
import matplotlib.pyplot as plt
# 使用SHAP KernelExplainer解释模型
# 需要提供一个用来估计SHAP值的函数，对于生存分析模型，这通常是模型的预测风险函数
def predict_fn(x):
    # 获取每个样本的累积危害率函数
    chf_funcs = clf.predict_cumulative_hazard_function(x)
    # 对每个函数取最后一个值（如果存在多个时间点），这假定你的时间点是有序的
    return np.array([func.y[-1] for func in chf_funcs])

# 选择一批样本用于估计SHAP值
X_sample = shap.sample(X_train, 100)
# 使用修改后的预测函数创建 explainer
explainer = shap.KernelExplainer(predict_fn, X_sample.to_numpy())
# 计算SHAP值
shap_values = explainer.shap_values(X_train.to_numpy())

# 绘制SHAP值的总结图
shap.summary_plot(shap_values, X_train,show=False, plot_size=(15, 6), max_display=20,
                  color_bar=True, color='coolwarm', plot_type='dot', alpha=0.8)

plt.xlim(-1.2, 1.2)
plt.xticks(np.arange(-1.2, 1.2, 0.2))
plt.grid(False)  # 关闭网格线，以便更清晰地显示点

# 添加颜色条
cbar = plt.colorbar()
cbar.set_label('Feature value', rotation=270, labelpad=15)

# 保存图像
plt.savefig("shap_summary_plot.png", dpi=300, bbox_inches='tight')
plt.show()

# %% [markdown]
SHAP值条形图（SHAP Value Bar Plot）

# %% [code]
shap.summary_plot(shap_values, X_train, show=False, plot_size=(10, 4), max_display=20, plot_type='bar', alpha=0.8)
plt.xlim(0, 0.4)
plt.xticks(np.arange(0, 0.4, 0.05))
plt.grid(False)  # 关闭网格线，以便更清晰地显示点
plt.xlabel('mean(|SHAP value|) (average impact on model output magnitude)', fontsize=14, labelpad=20)

# 保存图像
plt.savefig("shap_bar_plot.png", dpi=300, bbox_inches='tight')
plt.show()

# %% [markdown]
SHAP 依赖性图

# %% [code]
for feature in X_train.columns:
    shap.dependence_plot(feature, shap_values, X_train, interaction_index=None)


# %% [markdown]
SHAP 分布图

# %% [code]
plt.figure()
for feature in X_train.columns:
    plt.title(f"SHAP value distribution for {feature}")
    plt.hist(shap_values[:, X_train.columns.get_loc(feature)], bins=30, alpha=0.75)
    plt.show()


# %% [markdown]
保存特定特征的SHAP值依赖性图

# %% [code]
for feature in X_train.columns:
    plt.figure()
    shap.dependence_plot(feature, shap_values, X_train, show=False)
    plt.savefig(f"{feature}_dependence_plot.png", dpi=300, bbox_inches='tight')
    plt.close()


# %% [markdown]
SHAP力量图（英文：SHAP force plot）

# %% [code]
#单样本SHAP解释-力图（可交互）
# 可视化第19个样本的SHAP值
shap.initjs()
# 如果X_train是DataFrame，使用下面的代码
shap_html = shap.force_plot(explainer.expected_value, shap_values[13,:], X_train.iloc[0,:], show=False)
shap.save_html('force_plot0-13.html', shap_html)

# %% [markdown]
英文名字: SHAP Waterfall Plot
中文名字: SHAP值瀑布图

# %% [code]
import pandas as pd
import numpy as np
import matplotlib.pyplot as plt
import shap

from sksurv.tree import SurvivalTree
from sksurv.util import Surv

# 加载数据
train_data = pd.read_csv('../data/immu/2.1 RFE_train.csv')
X_train = train_data.drop(columns=['OS', 'Osday'])
y_train = train_data[['OS', 'Osday']]

# 转换为生存数据格式
y_train_ = Surv.from_dataframe(event='OS', time='Osday', data=y_train)

# 训练 SurvivalTree 模型
clf = SurvivalTree(min_samples_split=7, min_samples_leaf=3, random_state=5)
clf.fit(X_train, y_train_)

# 定义一个预测函数
def predict_fn(x):
    chf_funcs = clf.predict_cumulative_hazard_function(x)
    return np.array([func.y[-1] for func in chf_funcs])

# 创建 Explainer
explainer = shap.Explainer(predict_fn, X_train)

# 计算 SHAP 值
shap_values = explainer(X_train.iloc[[12]])  # 第14个患者

# 绘制瀑布图
shap.plots.waterfall(shap_values[0], max_display=10, show=False)

# 使用savefig保存图像
plt.savefig("shap_waterfall_sample1-12.png", dpi=300, bbox_inches='tight')
plt.close()


# %% [markdown]
SHAP热力图

# %% [code]
# Calculate the sample size based on the data size
sample_size = min(100, X_train.shape[0])
sample_indices = np.random.choice(X_train.shape[0], sample_size, replace=False)

# Compute SHAP values for a subset of data
shap_values = explainer(X_train.iloc[sample_indices])

# Generate the heatmap
shap.plots.heatmap(shap_values, show=False)

# Save the figure
plt.savefig("shap_heatmap.png", dpi=300, bbox_inches='tight')
plt.close()

# %% [code]
